# Supplementary material for: An Effect of Culture Media on Epithelial Differentiation Markers in Breast Cancer Cell Lines MCF7, MDA-MB-436 and SkBr3
Source: Medicina (Kaunas). 2018 Mar 30;54(2):11. doi: 10.3390/medicina54020011 (PMC6037242; doi:10.3390/medicina54020011)
Supplement: Supplementary file 1 [file medicina-54-00011-s001.zip]

Archive with 15 entries (12 files):
- Supplementary files_after final proofreading/
- Supplementary files_after final proofreading/Pirsko et al_SupplFigure01_Correlations.pdf
- __MACOSX/
- __MACOSX/Supplementary files_after final proofreading/
- __MACOSX/Supplementary files_after final proofreading/._Pirsko et al_SupplFigure01_Correlations.pdf
- Supplementary files_after final proofreading/Pirsko et al_SupplTable01_Formulation_of_basal_media.xlsx
- __MACOSX/Supplementary files_after final proofreading/._Pirsko et al_SupplTable01_Formulation_of_basal_media.xlsx
- Supplementary files_after final proofreading/Pirsko et al_SupplTable02_Growth outcomes.pdf
- __MACOSX/Supplementary files_after final proofreading/._Pirsko et al_SupplTable02_Growth outcomes.pdf
- Supplementary files_after final proofreading/Pirsko et al_SupplTable03_Gene info.pdf
- __MACOSX/Supplementary files_after final proofreading/._Pirsko et al_SupplTable03_Gene info.pdf
- Supplementary files_after final proofreading/Pirsko et al_SupplTable04_Gene expr data.xlsx
- __MACOSX/Supplementary files_after final proofreading/._Pirsko et al_SupplTable04_Gene expr data.xlsx
- Supplementary files_after final proofreading/Pirsko et al_SupplTable05_Gene expr data.xlsx
- __MACOSX/Supplementary files_after final proofreading/._Pirsko et al_SupplTable05_Gene expr data.xlsx
