# Supplementary material for: An Effect of Culture Media on Epithelial Differentiation Markers in Breast Cancer Cell Lines MCF7, MDA-MB-436 and SkBr3
Source: Medicina (Kaunas). 2018 Mar 30;54(2):11. doi: 10.3390/medicina54020011 (PMC6037242; doi:10.3390/medicina54020011)
Supplement: Supplementary file 1 [file medicina-54-00011-s001.zip › Supplementary files_after final proofreading/Pirsko et al_SupplTable01_Formulation_of_basal_media.xlsx]

## Sheet: Sheet1
Supplementary table 1. Concentration of nutrients and substances in the studied media, mg/l
Group	Moiety	DMEM:F12 (1:1)	DMEM:F12 (1:3)	RPMI-1640
mineral	Na+	3475.67	3428.9	3057.93
mineral	K+	125.883	108.078	161.492
mineral	Ca2+	42.298	27.1687	16.9933
mineral	Mg2+	17.1729	15.8899	9.86173
mineral	Zn2+	0.0982201	0.147216	0
mineral	Fe2+	0.0906841	0.129114	0
mineral	Cu2+	0.00033087	0.00048358	0
mineral	Cl-	4551.39	4694.02	3887.01
mineral	HCO3-	1770.73	1312.43	1089.46
mineral	HPO42-	48.0167	72.0115	540.881
mineral	H2PO4-	43.9285	21.9643	0
mineral	SO42-	39.2733	19.9254	38.9844
mineral	NO3-	0.0230235	0.0115118	52.5175
amino acid	L-Lysine	73.035	51.1245	32.0153
amino acid	L-Leucine	59.05	36.075	50
amino acid	L-Threonine	53.45	32.675	20
amino acid	L-Valine	52.85	32.275	20
amino acid	L-Tyrosine	38.7035	22.0608	20.1183
amino acid	L-Phenylalanine	35.48	20.24	15
amino acid	L-Serine	26.25	18.375	30
amino acid	L-Proline	17.25	25.875	20
amino acid	L-Methionine	17.24	10.87	15
amino acid	L-Tryptophan	9.02	5.53	5
vitamins and related substances	Riboflavin	0.219	0.128	0.2
carbohydrates and related substances	D-Glucose (Dextrose)	3151	2476.5	4500
carbohydrates and related substances	Sodium Pyruvate	55	82.5	110
lipids and related substances	Lipoic Acid	0.105	0.1575	0
lipids and related substances	Linoleic Acid	0.042	0.063	0
nucleosides and related substances	Hypoxanthine	2.05771	3.08226	0
nucleosides and related substances	Thymidine	0.365	0.5325	0
polyamine	Putrescine	0.0443295	0.0662206	0
amino acid	L-Glutamine	364.66	255.331	0
amino acid	L-Alanine	226.739	162.32	0
amino acid	L-Arginine	121.971	148.226	165.385
amino acid	L-Isoleucine	54.47	29.235	50
amino acid	L-Cystine	24.0054	12.0027	49.8675
amino acid	L-Histidine	23.2988	19.4206	15
amino acid	Glycine	18.75	13.125	10
vitamins and related substances	i-Inositol	12.6	15.3	35
amino acid	L-Cysteine	12.1139	18.1709	0
amino acid	L-Glutamic Acid	7.35	11.025	20
vitamins and related substances	Choline	6.69999	8.57271	2.2383
amino acid	L-Aspartic acid	6.65	9.975	20
amino acid	L-Asparagine	6.60028	9.90482	50
vitamins and related substances	Folic Acid	2.65	1.975	1
vitamins and related substances	Panthotenic acid	2.06105	1.26055	0.230028
vitamins and related substances	Niacinamide	2.02	1.028	1
vitamins and related substances	Thiamine	1.7073	0.971663	0.786772
vitamins and related substances	Pyridoxine	1.67088	0.860122	0.822689
vitamins and related substances	Vitamin B12	0.68	1.04	0.0005
vitamins and related substances	Biotin	0.0035	0.0054	0.2
vitamins and related substances	Para-Aminobenzoic Acid	0	0	1
varia	Phenol Red	8.1	4.65	5
varia	Glutathione (reduced)	0	0	1
varia	HEPES	0	0	2383
