# Supplementary material for: An Effect of Culture Media on Epithelial Differentiation Markers in Breast Cancer Cell Lines MCF7, MDA-MB-436 and SkBr3
Source: Medicina (Kaunas). 2018 Mar 30;54(2):11. doi: 10.3390/medicina54020011 (PMC6037242; doi:10.3390/medicina54020011)
Supplement: Supplementary file 1 [file medicina-54-00011-s001.zip › Supplementary files_after final proofreading/Pirsko et al_SupplTable04_Gene expr data.xlsx]

## Sheet: MCF7
MCF7 A5 to A10							MCF7 D5 to A10							MCF7 R5 to A10
genes	adj.p.value	ddCt	FC	mean Calibrator	mean Target		genes	adj.p.value	ddCt	FC	mean Calibrator	mean Target		genes	adj.p.value	ddCt	FC	mean Calibrator	mean Target
FOXA1	0.00164309	0.547	0.684442	7.28333	7.83033		GATA3	0.000378671	1.03212	0.488989	5.22433	6.25646		SNAI2	0.000159567	3.81146	0.0712257	8.63333	12.4448
ESR1	0.00382345	0.956667	0.515246	10.6013	11.558		EGFR	0.000518705	-1.53654	2.90098	12.0233	10.4868		SLC39A6	0.000848736	-1.74354	3.34856	7.467	5.72346
ERBB2	0.00483953	-1.989	3.96962	15.635	13.646		SOX9	0.00129483	0.865125	0.548999	8.28733	9.15246		SOX9	0.000848736	1.79412	0.288346	8.28733	10.0815
VGLL1	0.00483953	1.355	0.390935	13.9983	15.3533		FOXA1	0.00306422	0.618125	0.651517	7.28333	7.90146		VGLL1	0.00558309	1.74946	0.297413	13.9983	15.7478
TP63	0.00483953	-2.70033	6.49952	11.9817	9.28133		ESR1	0.00512543	0.668792	0.629033	10.6013	11.2701		ERBB2	0.00595524	-2.73488	6.65701	15.635	12.9001
SLC39A6	0.00483953	0.979667	0.507097	7.467	8.44667		KRT17	0.00512543	-1.64921	3.13661	9.874	8.22479		ESR1	0.00595524	-0.952208	1.93483	10.6013	9.64912
TBX3	0.00712072	1.341	0.394747	10.422	11.763		VGLL1	0.00512543	1.46679	0.361786	13.9983	15.4651		PGR	0.00595524	-3.61354	12.2401	14.5883	10.9748
KRT16	0.0118623	-3.89933	14.9216	8.44133	4.542		HEY1	0.00512543	-2.02354	4.06581	13.1063	11.0828		GATA3	0.00595524	-0.720875	1.64818	5.22433	4.50346
KRT6A	0.0118623	-6.73167	106.276	11.419	4.68733		SLC39A6	0.00513176	0.855458	0.55269	7.467	8.32246		KRT7	0.00606126	3.62379	0.0811204	10.6237	14.2475
PGR	0.0119938	-1.63733	3.1109	14.5883	12.951		TBX3	0.00604339	1.10779	0.464004	10.422	11.5298		IFI16	0.00635157	-1.12221	2.1768	12.399	11.2768
HEY1	0.0122392	-1.46733	2.7651	13.1063	11.639		IFI16	0.00834175	-2.04854	4.13688	12.399	10.3505		ITGB3	0.012801	3.10279	0.116404	15.8143	18.9171
EZH2	0.0122392	0.164667	0.892135	9.268	9.43267		HES1	0.00906107	0.860458	0.550778	4.70733	5.56779		FOXA1	0.0153909	-0.248208	1.18773	7.28333	7.03512
IFI16	0.0142865	-1.25733	2.39053	12.399	11.1417		PGR	0.0101096	-2.51721	5.72473	14.5883	12.0711		KRT18	0.0172382	-0.530875	1.44481	3.611	3.08012
SNAI2	0.0205701	-0.570667	1.48521	8.63333	8.06267		EZH2	0.0101096	-0.199208	1.14807	9.268	9.06879		MIA	0.0172382	-2.80021	6.96541	16.5	13.6998
EP-CAM	0.021324	1.96533	0.25608	5.40567	7.371		SNAI2	0.0151115	0.386792	0.764829	8.63333	9.02013		FOXC1	0.0230499	-1.60754	3.04732	8.44633	6.83879
MIA	0.0264517	-2.348	5.09118	16.5	14.152		KRT16	0.0226105	-2.06521	4.18494	8.44133	6.37613		NAT1	0.0271598	-1.06754	2.09586	14.0793	13.0118
AR	0.0292209	1.07867	0.473466	13.0627	14.1413		EP-CAM	0.0235947	1.91112	0.265885	5.40567	7.31679		EP-CAM	0.0306597	1.70046	0.307688	5.40567	7.10612
PROCR	0.0478787	-0.889333	1.85232	16.3243	15.435		ERBB2	0.0291573	-1.80921	3.5045	15.635	13.8258		TP63	0.0380721	1.71146	0.305351	11.9817	13.6931
EGFR	0.0520684	-1.39067	2.622	12.0233	10.6327		AR	0.0291573	0.917458	0.529441	13.0627	13.9801		HEY1	0.0871357	0.792125	0.577493	13.1063	13.8985
KRT17	0.0520684	-2.73133	6.64069	9.874	7.14267		ITGB3	0.0402012	1.75812	0.295632	15.8143	17.5725		KRT8	0.0871357	-1.54388	2.91577	1.94633	0.402458
KRT18	0.0520684	0.580333	0.668809	3.611	4.19133		KRT6A	0.0402012	-4.80488	27.9519	11.419	6.61412		KRT17	0.0871357	-1.13354	2.19397	9.874	8.74046
ID3	0.0684392	-0.757	1.68997	10.2303	9.47333		KRT18	0.0533457	0.510458	0.701999	3.611	4.12146		MUC1	0.0893121	-1.66187	3.16428	7.927	6.26513
MUC1	0.0860146	-1.852	3.61	7.927	6.075		MIA	0.0533457	-1.45154	2.735	16.5	15.0485		AR	0.162163	0.473125	0.720402	13.0627	13.5358
ESR2	0.0896054	-1.33067	2.51519	17.9847	16.654		FOXQ1	0.0759346	0.489792	0.712128	11.947	12.4368		PROCR	0.168839	-0.501875	1.41605	16.3243	15.8225
XBP1	0.112739	0.617667	0.651724	3.628	4.24567		FOXC1	0.0870554	-0.431542	1.34867	8.44633	8.01479		KRT6A	0.213711	-1.78321	3.44191	11.419	9.63579
ITGB3	0.14943	0.886667	0.540862	15.8143	16.701		TMEM45B	0.0870554	0.320125	0.801	9.74067	10.0608		FOXM1	0.229942	-1.21087	2.31478	8.558	7.34713
KRT7	0.14943	0.830667	0.562269	10.6237	11.4543		KRT7	0.102292	0.950125	0.517588	10.6237	11.5738		TBX2	0.240412	-0.824208	1.77056	9.68867	8.86446
KRT8	0.14943	-0.723667	1.65137	1.94633	1.22267		PROCR	0.113112	0.607792	0.6562	16.3243	16.9321		KRTAP-5	0.279946	-1.53154	2.89095	16.8187	15.2871
SOX9	0.168673	0.313333	0.80478	8.28733	8.60067		ELF5	0.117157	-0.184542	1.13646	13.6393	13.4548		TBX3	0.285005	6.15646	0.0140191	10.422	16.5785
FOXC1	0.22341	-0.742667	1.67327	8.44633	7.70367		MUC1	0.133668	-1.28687	2.43999	7.927	6.64013		ESR2	0.285005	-0.760208	1.69374	17.9847	17.2245
FOXQ1	0.343638	0.232	0.851454	11.947	12.179		TBX2	0.141595	-1.01054	2.01467	9.68867	8.67812		ID3	0.37932	-0.148208	1.10819	10.2303	10.0821
HES1	0.579455	0.0976667	0.934543	4.70733	4.805		XBP1	0.15233	0.461458	0.726252	3.628	4.08946		KRT16	0.439639	-0.596875	1.51244	8.44133	7.84446
KRT19	0.618801	0.491333	0.711367	3.97367	4.465		TP63	0.152967	0.488125	0.712951	11.9817	12.4698		TMEM45B	0.497857	-0.386875	1.30756	9.74067	9.35379
TMEM45B	0.621528	0.419333	0.74777	9.74067	10.16		ESR2	0.386782	-0.531542	1.44547	17.9847	17.4531		EGFR	0.497857	-0.192542	1.14278	12.0233	11.8308
FOXM1	0.621528	-0.585667	1.50073	8.558	7.97233		NAT1	0.422912	-0.199208	1.14807	14.0793	13.8801		KRT19	0.510403	-0.577875	1.49265	3.97367	3.39579
NAT1	0.632595	-0.118	1.08523	14.0793	13.9613		KRT19	0.489165	0.587792	0.665361	3.97367	4.56146		HES1	0.545779	0.296792	0.814061	4.70733	5.00413
ELF5	0.65857	-0.0806667	1.05751	13.6393	13.5587		KRT8	0.69608	-0.235208	1.17708	1.94633	1.71113		XBP1	0.760349	0.077125	0.947945	3.628	3.70512
GATA3	0.69407	-0.0136667	1.00952	5.22433	5.21067		FOXM1	0.69608	-0.168542	1.12392	8.558	8.38946		EZH2	0.760349	0.191125	0.875922	9.268	9.45913
KRTAP-5	0.725598	-0.574667	1.48933	16.8187	16.244		ID3	0.720606	0.078125	0.947288	10.2303	10.3085		FOXQ1	0.891897	-0.020875	1.01457	11.947	11.9261
TBX2	0.758463	-0.144	1.10496	9.68867	9.54467		KRTAP-5	0.986065	0.0164583	0.988657	16.8187	16.8351		ELF5	0.891897	0.0147917	0.9898	13.6393	13.6541

## Sheet: SkBr3
SkBr3 A5 to A10							SkBr3 D5 to A10							SkBr3 R5 to A10
genes	adj.p.value	ddCt	FC	mean Calibrator	mean Target		genes	adj.p.value	ddCt	FC	mean Calibrator	mean Target		genes	adj.p.value	ddCt	FC	mean Calibrator	mean Target
KRT16	4.12907e-05	-1.98079	3.9471	11.3343	9.35354		FOXQ1	5.85059e-05	-3.41	10.6295	13.3787	9.96867		IFI16	4.23917e-06	-2.62608	6.17348	13.5083	10.8823
SOX9	4.12907e-05	-1.91446	3.76972	10.903	8.98854		HEY1	0.000161732	-3.809	14.016	14.0607	10.2517		SOX9	4.80827e-06	-3.46008	11.005	10.903	7.44292
KRT17	0.000907906	-0.758458	1.69168	12.0457	11.2872		EP-CAM	0.000161732	-1.24767	2.37457	7.176	5.92833		HEY1	2.98641e-05	-3.73142	13.2821	14.0607	10.3293
HEY1	0.000958179	-2.59779	6.05359	14.0607	11.4629		XBP1	0.00027695	-1.26667	2.40605	4.41067	3.144		MUC1	6.96919e-05	-1.19075	2.28271	7.052	5.86125
TMEM45B	0.00121464	-0.957125	1.94144	8.96633	8.00921		SLC39A6	0.000282783	-1.40233	2.64329	9.80433	8.402		KRT17	7.61291e-05	2.58658	0.16648	12.0457	14.6323
ELF5	0.00141111	-1.00713	2.0099	13.2623	12.2552		ID3	0.000282783	-3.267	9.62642	6.34667	3.07967		AR	0.000134704	-1.75175	3.36767	16.065	14.3133
FOXC1	0.00260657	-1.59013	3.01075	13.933	12.3429		KRT17	0.000501901	-0.798667	1.73949	12.0457	11.247		ELF5	0.000382436	-1.30075	2.46357	13.2623	11.9616
IFI16	0.00271813	-2.34313	5.07401	13.5083	11.1652		FOXC1	0.000564545	-1.77467	3.42159	13.933	12.1583		GATA3	0.000724453	-1.48542	2.79998	9.55733	8.07192
AR	0.007494	-1.05779	2.08174	16.065	15.0072		MUC1	0.000564545	-1.61067	3.05393	7.052	5.44133		KRT8	0.000787933	0.964583	0.512426	1.011	1.97558
GATA3	0.007494	1.20854	0.432706	9.55733	10.7659		HES1	0.000564545	-3.904	14.97	3.43833	-0.465667		FOXM1	0.00100471	3.05358	0.120443	6.52467	9.57825
FOXM1	0.0100201	1.29321	0.408043	6.52467	7.81787		TMEM45B	0.000814929	-1.30467	2.47027	8.96633	7.66167		EZH2	0.0011197	-0.404417	1.32355	9.82233	9.41792
HES1	0.0241913	-0.563458	1.47781	3.43833	2.87487		KRT8	0.000814929	0.905	0.534033	1.011	1.916		FOXA1	0.00130915	-0.591083	1.50638	8.65	8.05892
ITGB3	0.0274467	-2.33546	5.04711	18.238	15.9025		ELF5	0.000814929	-0.937333	1.91499	13.2623	12.325		SLC39A6	0.00130915	-0.518083	1.43205	9.80433	9.28625
TBX2	0.0274467	-1.47446	2.77879	19.26	17.7855		KRT16	0.000828167	-2.32933	5.02573	11.3343	9.005		EP-CAM	0.00231302	0.367917	0.774901	7.176	7.54392
EGFR	0.0274467	0.684542	0.622203	8.01867	8.70321		KRT18	0.00132688	-1.37633	2.59608	4.166	2.78967		KRTAP-5	0.00231302	1.71692	0.304198	11.7423	13.4593
VGLL1	0.0285227	0.390542	0.762843	5.858	6.24854		KRT19	0.00132688	-1.716	3.28524	3.235	1.519		VGLL1	0.00231302	-0.505083	1.41921	5.858	5.35292
KRT7	0.0298895	0.868875	0.547574	3.81067	4.67954		IFI16	0.00141541	-1.821	3.53326	13.5083	11.6873		XBP1	0.00251042	-0.38275	1.30382	4.41067	4.02792
KRT18	0.0305387	0.542875	0.686402	4.166	4.70887		EZH2	0.00204443	-0.826667	1.77358	9.82233	8.99567		TBX2	0.0025538	-2.61842	6.14076	19.26	16.6416
KRT6A	0.0374553	-3.00146	8.00809	19.4803	16.4789		SNAI2	0.00310598	-5.22733	37.4614	19.341	14.1137		TMEM45B	0.00391311	0.72625	0.604473	8.96633	9.69258
KRTAP-5	0.0378259	-0.383125	1.30416	11.7423	11.3592		FOXA1	0.00310598	-0.694667	1.61851	8.65	7.95533		KRT16	0.00618949	-0.788417	1.72718	11.3343	10.5459
XBP1	0.0581134	-0.456792	1.37249	4.41067	3.95388		NAT1	0.00328601	-1.004	2.00555	12.554	11.55		EGFR	0.00976068	1.40292	0.378164	8.01867	9.42158
EP-CAM	0.0955207	-0.614125	1.53063	7.176	6.56187		FOXM1	0.00335669	1.38767	0.382182	6.52467	7.91233		FOXC1	0.0139786	-0.78575	1.72399	13.933	13.1472
SNAI2	0.0964988	-1.41079	2.65883	19.341	17.9302		EGFR	0.00336343	1.22667	0.427304	8.01867	9.24533		SNAI2	0.0270169	-2.30475	4.94082	19.341	17.0362
ID3	0.103171	-0.408458	1.32727	6.34667	5.93821		ITGB3	0.00342926	-3.18233	9.07774	18.238	15.0557		TP63	0.0296164	1.71158	0.305325	15.413	17.1246
ESR1	0.243459	-0.843792	1.79476	15.6357	14.7919		PROCR	0.00519929	0.819	0.566835	11.867	12.686		ITGB3	0.0401	-1.99375	3.98271	18.238	16.2443
FOXQ1	0.243459	-0.107458	1.07733	13.3787	13.2712		KRT6A	0.0131438	-4.695	25.9022	19.4803	14.7853		ERBB2	0.0469761	0.933917	0.523435	9.275	10.2089
FOXA1	0.266202	-0.135125	1.09819	8.65	8.51487		KRT7	0.0301398	-2.10067	4.28908	3.81067	1.71		NAT1	0.0497096	0.36225	0.77795	12.554	12.9162
NAT1	0.266202	-0.648125	1.56713	12.554	11.9059		VGLL1	0.0431709	0.144333	0.904797	5.858	6.00233		KRT18	0.0546887	0.450917	0.731578	4.166	4.61692
EZH2	0.26624	-0.110125	1.07932	9.82233	9.71221		MIA	0.0431709	-0.905333	1.87298	17.0617	16.1563		PROCR	0.0662047	0.285583	0.82041	11.867	12.1526
ESR2	0.277321	-2.97313	7.85235	21.5177	18.5445		AR	0.0650892	-1.80967	3.50561	16.065	14.2553		KRT6A	0.0700419	-1.55608	2.94054	19.4803	17.9243
TP63	0.341829	0.642208	0.640731	15.413	16.0552		ERBB2	0.0914409	-0.589667	1.5049	9.275	8.68533		HES1	0.103297	-0.26475	1.20143	3.43833	3.17358
KRT19	0.341829	-0.619458	1.5363	3.235	2.61554		ESR1	0.117306	-1.19533	2.28998	15.6357	14.4403		KRT19	0.199614	0.188583	0.877467	3.235	3.42358
PROCR	0.349523	-0.713458	1.63973	11.867	11.1535		TBX3	0.17811	-3.87833	14.706	13.2367	9.35833		ID3	0.26877	-0.182083	1.13452	6.34667	6.16458
ERBB2	0.352902	-0.234792	1.17674	9.275	9.04021		TP63	0.224933	-1.02633	2.03684	15.413	14.3867		TBX3	0.26877	-2.04708	4.1327	13.2367	11.1896
TBX3	0.35594	-1.60246	3.0366	13.2367	11.6342		PGR	0.227233	1.683	0.311434	18.6993	20.3823		PGR	0.282703	0.875583	0.545033	18.6993	19.5749
KRT8	0.528751	-0.363792	1.2868	1.011	0.647208		SOX9	0.333073	-0.124333	1.09	10.903	10.7787		ESR2	0.282703	-2.55808	5.88925	21.5177	18.9596
MIA	0.712397	0.260208	0.834967	17.0617	17.3219		GATA3	0.453513	0.532333	0.691436	9.55733	10.0897		MIA	0.343758	0.231917	0.851503	17.0617	17.2936
SLC39A6	0.755962	-0.286792	1.21992	9.80433	9.51754		KRTAP-5	0.512396	-0.103	1.074	11.7423	11.6393		ESR1	0.623381	-0.249417	1.18873	15.6357	15.3863
PGR	0.765182	0.174875	0.885844	18.6993	18.8742		TBX2	0.586692	-1.07233	2.10283	19.26	18.1877		KRT7	0.662247	0.113917	0.924076	3.81067	3.92458
MUC1	0.873375	0.0435417	0.97027	7.052	7.09554		ESR2	0.856315	-0.334333	1.26079	21.5177	21.1833		FOXQ1	0.995724	-0.000416667	1.00029	13.3787	13.3782

## Sheet: MDA-MB-436
MDA-MB-436 A5 to A10							MDA-MB-436 D5 to A10							MDA-MB-436 R5 to A10
genes	adj.p.value	ddCt	FC	mean Calibrator	mean Target		genes	adj.p.value	ddCt	FC	mean Calibrator	mean Target		genes	adj.p.value	ddCt	FC	mean Calibrator	mean Target
MUC1	4.12743e-05	2.09719	0.233714	11.5342	13.6314		KRT17	0.000270617	3.0127	0.123904	11.5082	14.5209		HES1	5.09665e-05	1.08593	0.47109	6.39885	7.48478
TBX2	0.000164925	-2.36015	5.13423	17.0172	14.657		AR	0.000732552	2.16937	0.222308	15.2925	17.4619		TBX2	7.00201e-05	-2.23674	4.71331	17.0172	14.7804
KRT8	0.000281529	0.787519	0.57934	9.20719	9.9947		TBX2	0.000749038	-2.10596	4.30485	17.0172	14.9112		MUC1	7.2839e-05	1.36526	0.388165	11.5342	12.8994
PROCR	0.000576361	-0.690148	1.61345	10.1152	9.42504		PROCR	0.00148114	-0.587296	1.50243	10.1152	9.52789		KRT7	0.000108412	-2.36607	5.15536	13.1362	10.7701
KRT17	0.000576361	3.98619	0.0631014	11.5082	15.4944		MUC1	0.00148114	2.30304	0.202636	11.5342	13.8372		IFI16	0.000108412	0.496926	0.708615	6.84752	7.34444
KRT7	0.000644171	-1.25881	2.39299	13.1362	11.8774		KRT7	0.0019286	-1.33696	2.52619	13.1362	11.7992		KRT8	0.000149556	1.17193	0.443828	9.20719	10.3791
TBX3	0.000644171	-0.950148	1.93207	12.9245	11.9744		TBX3	0.00237092	-1.04296	2.06046	12.9245	11.8816		KRT17	0.000230302	4.81526	0.0355191	11.5082	16.3234
SOX9	0.00178706	1.28719	0.40975	9.29752	10.5847		XBP1	0.00271112	0.597704	0.660805	7.91585	8.51356		EP-CAM	0.000265124	0.931259	0.5244	13.3322	14.2634
KRT16	0.00186048	2.35319	0.195713	11.1429	13.496		KRT6A	0.00402584	-3.80596	13.9865	17.2002	13.3942		EZH2	0.00108852	0.332926	0.793925	9.41985	9.75278
XBP1	0.00189558	0.697519	0.616632	7.91585	8.61337		KRT16	0.00730007	0.720704	0.606801	11.1429	11.8636		XBP1	0.00117934	0.618593	0.651306	7.91585	8.53444
GATA3	0.00289204	-1.96615	3.90724	15.3242	13.358		SOX9	0.00881152	1.38037	0.38412	9.29752	10.6779		AR	0.00163507	1.63859	0.32117	15.2925	16.9311
AR	0.00316049	1.67585	0.312981	15.2925	16.9684		IFI16	0.029018	0.164704	0.892112	6.84752	7.01222		KRT16	0.00339962	2.20193	0.217347	11.1429	13.3448
FOXC1	0.00480018	-1.01615	2.02251	12.0329	11.0167		HES1	0.0462216	0.81537	0.568263	6.39885	7.21422		KRT6A	0.0043043	-3.58607	12.0092	17.2002	13.6141
TMEM45B	0.0111955	-1.08748	2.12503	16.5785	15.491		FOXC1	0.0501002	-0.98063	1.97333	12.0329	11.0522		SOX9	0.00459904	1.17493	0.442906	9.29752	10.4724
EGFR	0.0124709	-0.242148	1.18275	9.27285	9.0307		VGLL1	0.0501002	0.297704	0.813546	17.4175	17.7152		KRT19	0.00592503	1.14959	0.450753	17.2945	18.4441
KRT6A	0.0222127	-1.32981	2.5137	17.2002	15.8704		ITGB3	0.0598138	0.44937	0.732362	16.1005	16.5499		EGFR	0.0102581	0.312926	0.805007	9.27285	9.58578
KRT19	0.0261731	0.619185	0.651039	17.2945	17.9137		FOXM1	0.0598138	0.183704	0.88044	7.50052	7.68422		TBX3	0.0219447	-0.373407	1.29541	12.9245	12.5511
FOXA1	0.0362397	-0.384815	1.30569	15.0149	14.63		EZH2	0.0598138	0.135704	0.910226	9.41985	9.55556		FOXA1	0.0256731	0.570926	0.673185	15.0149	15.5858
IFI16	0.0362397	0.553852	0.681199	6.84752	7.40137		TMEM45B	0.0598138	-0.52963	1.44356	16.5785	16.0489		MIA	0.0323038	0.816259	0.567913	17.9312	18.7474
SLC39A6	0.0476652	0.127852	0.915193	10.4955	10.6234		HEY1	0.0598138	-0.40363	1.32283	15.2095	14.8059		TMEM45B	0.0323038	2.18926	0.219264	16.5785	18.7678
HES1	0.0554159	0.533185	0.691027	6.39885	6.93204		EP-CAM	0.0602664	0.182037	0.881458	13.3322	13.5142		FOXC1	0.0323038	-0.208074	1.15515	12.0329	11.8248
TP63	0.086781	0.573852	0.671821	15.3972	15.971		FOXA1	0.0718356	-0.290963	1.22346	15.0149	14.7239		KRT18	0.0332371	0.274593	0.826684	8.46285	8.73744
HEY1	0.109582	-0.221481	1.16593	15.2095	14.988		GATA3	0.0718356	-1.56963	2.96829	15.3242	13.7546		HEY1	0.0360576	0.292926	0.816245	15.2095	15.5024
EP-CAM	0.141503	-0.211481	1.15788	13.3322	13.1207		NAT1	0.100439	-0.297296	1.22884	14.0742	13.7769		PROCR	0.0360576	-0.150741	1.11014	10.1152	9.96444
NAT1	0.141503	-0.260481	1.19788	14.0742	13.8137		MIA	0.109926	0.77537	0.584239	17.9312	18.7066		FOXM1	0.0390475	0.228259	0.853664	7.50052	7.72878
FOXQ1	0.141503	-0.199148	1.14802	15.6812	15.482		PGR	0.111752	1.84637	0.278091	18.3255	20.1719		NAT1	0.0435723	0.648593	0.637902	14.0742	14.7228
FOXM1	0.145662	0.103185	0.930975	7.50052	7.6037		ERBB2	0.128589	-0.349963	1.27453	16.6979	16.3479		ITGB3	0.0599279	0.912926	0.531107	16.1005	17.0134
ITGB3	0.156218	0.279519	0.823866	16.1005	16.38		SLC39A6	0.147168	0.084037	0.943414	10.4955	10.5796		PGR	0.0599279	1.66493	0.315361	18.3255	19.9904
VGLL1	0.236181	0.128852	0.914559	17.4175	17.5464		KRT19	0.259678	0.376704	0.770195	17.2945	17.6712		TP63	0.0599279	0.570926	0.673185	15.3972	15.9681
ESR1	0.239305	-0.548481	1.46255	18.0009	17.4524		TP63	0.275023	0.631704	0.645414	15.3972	16.0289		VGLL1	0.12984	0.734259	0.601127	17.4175	18.1518
PGR	0.239305	1.73119	0.301204	18.3255	20.0567		KRTAP-5	0.282605	-0.62663	1.54395	19.7179	19.0912		ELF5	0.146917	1.18959	0.438427	18.8445	20.0341
ERBB2	0.40414	0.157852	0.896359	16.6979	16.8557		KRT8	0.354206	-0.0916296	1.06557	9.20719	9.11556		ID3	0.318713	0.964259	0.512542	14.1962	15.1604
ELF5	0.453831	-0.606481	1.52254	18.8445	18.238		ESR1	0.390395	-0.417963	1.33604	18.0009	17.5829		ERBB2	0.333751	0.167259	0.890533	16.6979	16.8651
EZH2	0.476027	-0.0198148	1.01383	9.41985	9.40004		KRT18	0.449911	0.0513704	0.965019	8.46285	8.51422		KRTAP-5	0.345237	-0.791741	1.73116	19.7179	18.9261
ESR2	0.492902	-0.309815	1.23955	18.6619	18.352		ESR2	0.561505	-0.26363	1.2005	18.6619	18.3982		ESR1	0.359152	-0.401741	1.3211	18.0009	17.5991
KRTAP-5	0.527491	-0.394148	1.31417	19.7179	19.3237		ELF5	0.690698	0.27637	0.825666	18.8445	19.1209		ESR2	0.426831	0.376259	0.770433	18.6619	19.0381
KRT18	0.577216	-0.0384815	1.02703	8.46285	8.42437		EGFR	0.760683	0.021037	0.985524	9.27285	9.29389		GATA3	0.493534	0.133926	0.911348	15.3242	15.4581
SNAI2	0.663364	-0.166481	1.12232	9.29785	9.13137		FOXQ1	0.760683	-0.051963	1.03667	15.6812	15.6292		FOXQ1	0.507441	-0.0650741	1.04614	15.6812	15.6161
ID3	0.740522	0.229519	0.852919	14.1962	14.4257		ID3	0.822524	-0.156963	1.11494	14.1962	14.0392		SNAI2	0.800209	0.0849259	0.942833	9.29785	9.38278
MIA	0.869404	0.0311852	0.978616	17.9312	17.9624		SNAI2	0.849012	-0.0966296	1.06927	9.29785	9.20122		SLC39A6	0.864024	-0.00507407	1.00352	10.4955	10.4904
