# Supplementary material for: An Effect of Culture Media on Epithelial Differentiation Markers in Breast Cancer Cell Lines MCF7, MDA-MB-436 and SkBr3
Source: Medicina (Kaunas). 2018 Mar 30;54(2):11. doi: 10.3390/medicina54020011 (PMC6037242; doi:10.3390/medicina54020011)
Supplement: Supplementary file 1 [file medicina-54-00011-s001.zip › Supplementary files_after final proofreading/Pirsko et al_SupplTable05_Gene expr data.xlsx]

## Sheet: MCF7
MCF7 D5 to A5							MCF7 R5 to A5
genes	adj.p.value	ddCt	FC	mean Calibrator	mean Target		genes	adj.p.value	ddCt	FC	mean Calibrator	mean Target
GATA3	0.000281965	-1.04579	0.484379	6.25646	5.21067		SNAI2	0.000104556	-4.38213	0.0479567	12.4448	8.06267
MIA	0.00370414	-0.896458	0.537204	15.0485	14152		ESR1	0.000135204	1.90888	3.75516	9.64912	11558
ESR1	0.00370414	0.287875	1.22084	11.2701	11558		SLC39A6	0.000292753	2.72321	6.6034	5.72346	8.44667
EZH2	0.00370414	0.363875	1.28688	9.06879	9.43267		FOXA1	0.000543262	0.795208	1.73533	7.03512	7.83033
TP63	0.0212387	-3.18846	0.109693	12.4698	9.28133		PGR	0.00177484	1.97621	3.93458	10.9748	12951
PGR	0.025318	0.879875	1.84022	12.0711	12951		TP63	0.0051715	-4.41179	0.0469806	13.6931	9.28133
SNAI2	0.025318	-0.957458	0.514963	9.02013	8.06267		ITGB3	0.0051715	-2.21612	0.215219	18.9171	16701
PROCR	0.025318	-1.49713	0.354259	16.9321	15435		HEY1	0.00580691	-2.25946	0.20885	13.8985	11639
ITGB3	0.025318	-0.871458	0.546594	17.5725	16701		GATA3	0.00594103	0.707208	1.63264	4.50346	5.21067
HES1	0.029896	-0.762792	0.589355	5.56779	4805		KRT6A	0.0110287	-4.94846	0.0323866	9.63579	4.68733
XBP1	0.096927	0.156208	1.11435	4.08946	4.24567		AR	0.0110287	0.605542	1.52155	13.5358	14.1413
ID3	0.096927	-0.835125	0.560534	10.3085	9.47333		KRT18	0.0110287	1.11121	2.16027	3.08012	4.19133
MUC1	0.0987063	-0.565125	0.675897	6.64013	6075		NAT1	0.0177462	0.949542	1.93126	13.0118	13.9613
KRT16	0.107213	-1.83413	0.280462	6.37613	4542		SOX9	0.0177462	-1.48079	0.358292	10.0815	8.60067
SOX9	0.107213	-0.551792	0.682172	9.15246	8.60067		KRT16	0.0177462	-3.30246	0.101359	7.84446	4542
TBX3	0.11173	0.233208	1.17545	11.5298	11763		KRT19	0.018556	1.06921	2.09828	3.39579	4465
TBX2	0.11173	0.866542	1.82329	8.67812	9.54467		KRT7	0.0245529	-2.79312	0.144273	14.2475	11.4543
IFI16	0.115964	0.791208	1.73052	10.3505	11.1417		XBP1	0.028664	0.540542	1.45452	3.70512	4.24567
KRT6A	0.125269	-1.92679	0.263013	6.61412	4.68733		EP-CAM	0.0292352	0.264875	1.20153	7.10612	7371
HEY1	0.13327	0.556208	1.4704	11.0828	11639		EGFR	0.0404323	-1.19813	0.435841	11.8308	10.6327
FOXA1	0.206202	-0.071125	0.951895	7.90146	7.83033		ERBB2	0.0805779	0.745875	1.67699	12.9001	13646
ESR2	0.207644	-0.799125	0.574698	17.4531	16654		TBX2	0.0888138	0.680208	1.60237	8.86446	9.54467
NAT1	0.219131	0.0812083	1.0579	13.8801	13.9613		VGLL1	0.0888138	-0.394458	0.760775	15.7478	15.3533
KRT17	0.240074	-1.08213	0.472333	8.22479	7.14267		KRT17	0.096494	-1.59779	0.330382	8.74046	7.14267
FOXQ1	0.261058	-0.257792	0.836367	12.4368	12179		ID3	0.116314	-0.608792	0.655746	10.0821	9.47333
SLC39A6	0.381334	0.124208	1.08991	8.32246	8.44667		PROCR	0.11956	-0.387458	0.764475	15.8225	15435
AR	0.40793	0.161208	1.11822	13.9801	14.1413		FOXC1	0.189177	0.864875	1.82118	6.83879	7.70367
KRT8	0.477804	-0.488458	0.712786	1.71113	1.22267		FOXQ1	0.246763	0.252875	1.19158	11.9261	12179
EP-CAM	0.486974	0.0542083	1.03829	7.31679	7371		KRT8	0.248611	0.820208	1.76566	0.402458	1.22267
FOXC1	0.638525	-0.311125	0.806013	8.01479	7.70367		ESR2	0.362161	-0.570458	0.673403	17.2245	16654
ELF5	0.638525	0.103875	1.07466	13.4548	13.5587		TBX3	0.370846	-4.81546	0.0355142	16.5785	11763
VGLL1	0.638525	-0.111792	0.925438	15.4651	15.3533		TMEM45B	0.379031	0.806208	1.74861	9.35379	10.16
KRT7	0.700833	-0.119458	0.920533	11.5738	11.4543		IFI16	0.379031	-0.135125	0.910591	11.2768	11.1417
ERBB2	0.700833	-0.179792	0.88283	13.8258	13646		MIA	0.432905	0.452208	1.36813	13.6998	14152
EGFR	0.700833	0.145875	1.1064	10.4868	10.6327		KRTAP-5	0.581483	0.956875	1.9411	15.2871	16244
FOXM1	0.708142	-0.417125	0.748916	8.38946	7.97233		MUC1	0.593531	-0.190125	0.87653	6.26513	6075
KRTAP-5	0.708142	-0.591125	0.663825	16.8351	16244		FOXM1	0.593531	0.625208	1.54243	7.34713	7.97233
KRT19	0.708142	-0.0964583	0.935326	4.56146	4465		ELF5	0.593531	-0.0954583	0.935975	13.6541	13.5587
KRT18	0.717663	0.069875	1.04963	4.12146	4.19133		HES1	0.654142	-0.199125	0.871079	5.00413	4805
TMEM45B	0.877258	0.0992083	1.07119	10.0608	10.16		EZH2	0.960027	-0.0264583	0.981828	9.45913	9.43267

## Sheet: SkBr3
SkBr3 D5 to A5							SkBr3 R5 to A5
genes	adj.p.value	ddCt	FC	mean Calibrator	mean Target		genes	adj.p.value	ddCt	FC	mean Calibrator	mean Target
FOXQ1	5.63512e-05	3.30254	9.86652	9.96867	13.2712		SOX9	7.12195e-05	1.54563	2.91931	7.44292	8.98854
HEY1	0.000248705	1.21121	2.31531	10.2517	11.4629		ERBB2	7.12195e-05	-1.16871	0.444819	10.2089	9.04021
KRT18	0.000584016	1.91921	3.78215	2.78967	4.70887		KRTAP-5	0.000145366	-2.10004	0.233252	13.4593	11.3592
HES1	0.000584016	3.34054	10.1299	-0.465667	2.87487		TMEM45B	0.000207969	-1.68338	0.311353	9.69258	8.00921
SNAI2	0.00144546	3.81654	14.0894	14.1137	17.9302		GATA3	0.000207969	2.69396	6.47086	8.07192	10.7659
TMEM45B	0.00353032	0.347542	1.27239	7.66167	8.00921		KRT17	0.000285958	-3.34504	0.0984107	14.6323	11.2872
ID3	0.00353032	2.85854	7.25282	3.07967	5.93821		FOXM1	0.000828759	-1.76038	0.295171	9.57825	7.81787
EZH2	0.00418193	0.716542	1.64324	8.99567	9.71221		FOXC1	0.00244055	-0.804375	0.57261	13.1472	12.3429
KRT6A	0.00446209	1.69354	3.2345	14.7853	16.4789		KRT16	0.00244055	-1.19237	0.437582	10.5459	9.35354
SOX9	0.0045381	-1.79012	0.289147	10.7787	8.98854		VGLL1	0.00244055	0.895625	1.86042	5.35292	6.24854
ESR2	0.00602201	-2.63879	0.160563	21.1833	18.5445		HEY1	0.00528808	1.13363	2.19409	10.3293	11.4629
ERBB2	0.00602201	0.354875	1.27887	8.68533	9.04021		AR	0.0155939	0.693958	1.61772	14.3133	15.0072
KRT7	0.0174727	2.96954	7.83287	1.71	4.67954		TBX3	0.0212246	0.444625	1.36096	11.1896	11.6342
IFI16	0.0174727	-0.522125	0.696345	11.6873	11.1652		FOXA1	0.0304297	0.455958	1.37169	8.05892	8.51487
XBP1	0.0295166	0.809875	1.75306	3144	3.95388		ELF5	0.0381042	0.293625	1.22572	11.9616	12.2552
FOXA1	0.0308637	0.559542	1.4738	7.95533	8.51487		ESR1	0.0381042	-0.594375	0.662331	15.3863	14.7919
MUC1	0.0390233	1.65421	3.1475	5.44133	7.09554		EGFR	0.0420479	-0.718375	0.607782	9.42158	8.70321
EGFR	0.0390639	-0.542125	0.686759	9.24533	8.70321		TBX2	0.0420479	1.14396	2.20987	16.6416	17.7855
KRT16	0.0407486	0.348542	1.27327	9005	9.35354		KRT6A	0.0420479	-1.44538	0.367197	17.9243	16.4789
VGLL1	0.0876156	0.246208	1.18609	6.00233	6.24854		EP-CAM	0.0446184	-0.982042	0.506263	7.54392	6.56187
EP-CAM	0.090184	0.633542	1.55137	5.92833	6.56187		EZH2	0.0451278	0.294292	1.22628	9.41792	9.71221
ITGB3	0.0926513	0.846875	1.7986	15.0557	15.9025		MUC1	0.0612481	1.23429	2.35266	5.86125	7.09554
TP63	0.121744	1.66854	3.17893	14.3867	16.0552		SNAI2	0.0612481	0.893958	1.85827	17.0362	17.9302
PROCR	0.147186	-1.53246	0.345688	12686	11.1535		KRT7	0.0744369	0.754958	1.68758	3.92458	4.67954
KRT8	0.147186	-1.26879	0.415007	1916	0.647208		IFI16	0.0825743	0.282958	1.21669	10.8823	11.1652
KRTAP-5	0.174385	-0.280125	0.82352	11.6393	11.3592		ID3	0.0896483	-0.226375	0.85478	6.16458	5.93821
KRT19	0.174385	1.09654	2.13841	1519	2.61554		HES1	0.107178	-0.298708	0.81298	3.17358	2.87487
FOXC1	0.174843	0.184542	1.13646	12.1583	12.3429		KRT8	0.116558	-1.32838	0.398217	1.97558	0.647208
MIA	0.194123	1.16554	2.24317	16.1563	17.3219		NAT1	0.116558	-1.01038	0.496417	12.9162	11.9059
AR	0.284051	0.751875	1.68398	14.2553	15.0072		TP63	0.122616	-1.06937	0.476525	17.1246	16.0552
PGR	0.29991	-1.50812	0.351568	20.3823	18.8742		ITGB3	0.195918	-0.341708	0.789106	16.2443	15.9025
ELF5	0.29991	-0.0697917	0.952776	12325	12.2552		ESR2	0.201392	-0.415042	0.749998	18.9596	18.5445
SLC39A6	0.29991	1.11554	2.16676	8402	9.51754		PROCR	0.220583	-0.999042	0.500332	12.1526	11.1535
TBX3	0.373761	2.27588	4.84291	9.35833	11.6342		KRT19	0.224998	-0.808042	0.571157	3.42358	2.61554
GATA3	0.375255	0.676208	1.59793	10.0897	10.7659		FOXQ1	0.262421	-0.107042	0.92849	13.3782	13.2712
KRT17	0.392642	0.0402083	1.02826	11247	11.2872		PGR	0.298958	-0.700708	0.61527	19.5749	18.8742
NAT1	0.428085	0.355875	1.27976	11.55	11.9059		KRT18	0.31983	0.0919583	1.06582	4.61692	4.70887
ESR1	0.480956	0.351542	1.27592	14.4403	14.7919		XBP1	0.553573	-0.0740417	0.949973	4.02792	3.95388
FOXM1	0.502214	-0.0944583	0.936624	7.91233	7.81787		SLC39A6	0.789174	0.231292	1.17389	9.28625	9.51754
TBX2	0.825421	-0.402125	0.756743	18.1877	17.7855		MIA	0.959596	0.0282917	1.0198	17.2936	17.3219

## Sheet: MDA-MB-436
MDA-MB-436 D5 to A5							MDA-MB-436 R5 to A5
genes	adj.p.value	ddCt	FC	mean Calibrator	mean Target		genes	adj.p.value	ddCt	FC	mean Calibrator	mean Target
KRT6A	9.34628e-05	2.47615	5.5641	13.3942	15.8704		KRT6A	0.000444413	2.25626	4.77751	13.6141	15.8704
KRT16	0.000980432	1.63248	3.10046	11.8636	13.496		MUC1	0.00119696	0.731926	1.66085	12.8994	13.6314
KRT8	0.0548855	0.879148	1.83929	9.11556	9.9947		PROCR	0.00243434	-0.539407	0.688053	9.96444	9.42504
KRT17	0.0548855	0.973481	1.96357	14.5209	15.4944		KRT7	0.00243434	1.10726	2.15436	10.7701	11.8774
FOXM1	0.0548855	-0.0805185	0.945718	7.68422	7.6037		EZH2	0.00243434	-0.352741	0.783095	9.75278	9.40004
EGFR	0.0804901	-0.263185	0.833246	9.29389	9.0307		GATA3	0.0031091	-2.10007	0.233246	15.4581	13.358
EP-CAM	0.0909638	-0.393519	0.761271	13.5142	13.1207		EGFR	0.00381045	-0.555074	0.680622	9.58578	9.0307
ERBB2	0.0919216	0.507815	1.42189	16.3479	16.8557		SLC39A6	0.00452855	0.132926	1.09652	10.4904	10.6234
AR	0.0961219	-0.493519	0.710291	17.4619	16.9684		TBX3	0.0049564	-0.576741	0.670477	12.5511	11.9744
XBP1	0.1022	0.0998148	1.07164	8.51356	8.61337		KRT17	0.00831433	-0.829074	0.56289	16.3234	15.4944
IFI16	0.105697	0.389148	1.30962	7.01222	7.40137		KRT8	0.00831433	-0.384407	0.766094	10.3791	9.9947
EZH2	0.106081	-0.155519	0.89781	9.55556	9.40004		EP-CAM	0.00831433	-1.14274	0.452898	14.2634	13.1207
TMEM45B	0.106081	-0.557852	0.679313	16.0489	15.491		KRT18	0.00831433	-0.313074	0.804925	8.73744	8.42437
TBX2	0.106081	-0.254185	0.838461	14.9112	14.657		HEY1	0.00831433	-0.514407	0.70008	15.5024	14.988
PROCR	0.159467	-0.102852	0.93119	9.52789	9.42504		FOXC1	0.00831433	-0.808074	0.571144	11.8248	11.0167
MUC1	0.159467	-0.205852	0.867027	13.8372	13.6314		FOXM1	0.00872713	-0.125074	0.916957	7.72878	7.6037
VGLL1	0.188122	-0.168852	0.88955	17.7152	17.5464		FOXA1	0.00872713	-0.955741	0.515577	15.5858	14.63
MIA	0.188122	-0.744185	0.597005	18.7066	17.9624		MIA	0.010576	-0.785074	0.580322	18.7474	17.9624
KRT18	0.210886	-0.0898519	0.939619	8.51422	8.42437		TMEM45B	0.010576	-3.27674	0.103182	18.7678	15.491
HES1	0.246668	-0.282185	0.822345	7.21422	6.93204		NAT1	0.0430956	-0.909074	0.532527	14.7228	13.8137
ELF5	0.254171	-0.882852	0.542294	19.1209	18.238		ELF5	0.0430956	-1.79607	0.287957	20.0341	18.238
HEY1	0.34916	0.182148	1.13457	14.8059	14.988		HES1	0.0495566	-0.552741	0.681724	7.48478	6.93204
TBX3	0.468549	0.0928148	1.06645	11.8816	11.9744		KRT19	0.0495566	-0.530407	0.692359	18.4441	17.9137
SLC39A6	0.469985	0.0438148	1.03084	10.5796	10.6234		ESR2	0.108816	-0.686074	0.621543	19.0381	18.352
ITGB3	0.469985	-0.169852	0.888934	16.5499	16.38		ITGB3	0.108816	-0.633407	0.644652	17.0134	16.38
FOXQ1	0.494834	-0.147185	0.903011	15.6292	15.482		TBX2	0.187342	-0.123407	0.918017	14.7804	14.657
SOX9	0.494834	-0.0931852	0.937451	10.6779	10.5847		FOXQ1	0.189911	-0.134074	0.911254	15.6161	15.482
KRT19	0.494834	0.242481	1.18303	17.6712	17.9137		VGLL1	0.196961	-0.605407	0.657286	18.1518	17.5464
FOXA1	0.530557	-0.0938519	0.937018	14.7239	14.63		XBP1	0.215739	0.0789259	1.05623	8.53444	8.61337
GATA3	0.530557	-0.396519	0.759689	13.7546	13.358		SOX9	0.220862	0.112259	1.08092	10.4724	10.5847
ID3	0.57141	0.386481	1.3072	14.0392	14.4257		KRT16	0.249314	0.151259	1.11054	13.3448	13.496
KRT7	0.579987	0.0781481	1.05566	11.7992	11.8774		ID3	0.399784	-0.734741	0.600926	15.1604	14.4257
KRTAP-5	0.71596	0.232481	1.17485	19.0912	19.3237		SNAI2	0.548035	-0.251407	0.840076	9.38278	9.13137
NAT1	0.71793	0.0368148	1.02585	13.7769	13.8137		IFI16	0.636741	0.0569259	1.04025	7.34444	7.40137
ESR2	0.757227	-0.0461852	0.968494	18.3982	18.352		KRTAP-5	0.651197	0.397593	1.31731	18.9261	19.3237
ESR1	0.768204	-0.130519	0.913503	17.5829	17.4524		ESR1	0.690072	-0.146741	0.903289	17.5991	17.4524
FOXC1	0.915068	-0.0355185	0.975681	11.0522	11.0167		AR	0.863605	0.0372593	1.02616	16.9311	16.9684
TP63	0.915068	-0.0578519	0.960694	16.0289	15.971		ERBB2	0.967004	-0.00940741	0.9935	16.8651	16.8557
SNAI2	0.915068	-0.0698519	0.952736	9.20122	9.13137		PGR	0.975758	0.0662593	1.047	19.9904	20.0567
PGR	0.920491	-0.115185	0.923264	20.1719	20.0567		TP63	0.978357	0.00292593	1.00203	15.9681	15.971
